# Supplementary material for: Investigating the effect of wearing the hijab: Perception of facial attractiveness by Emirati Muslim women living in their native Muslim country
Source: PLoS One. 2018 Oct 5;13(10):e0199537. doi: 10.1371/journal.pone.0199537 (PMC6173384; doi:10.1371/journal.pone.0199537)
Supplement: S1 Table — (XLSX) [file pone.0199537.s001.xlsx]

## Sheet: All_Data
Participant	Gender	Covered	Partially Covered	Uncovered	Overall DUREL Score
1	Female	4.55	4.3	4.55	4.67
2	Female	4.05	3.75	4.85	4.33
3	Female	2.95	2.65	2.3	4.67
4	Female	5.1	5.4	5.95	5
5	Female	4.55	4.3	4.55	4.67
6	Female	1.5	1.6	3	3.67
7	Female	4.05	3.75	4.85	4.33
8	Female	2.15	2.15	2.05	4.33
9	Female	4.75	4.75	4.7	3.67
10	Female	2.05	2.15	2.35	5
11	Female	2.05	2.15	2.35	4.33
12	Female	3.05	2.55	3.25	4.67
13	Female	2.15	2.15	2.05	4.33
14	Female	2.95	2.65	2.3	4.67
15	Female	4.75	4.75	4.7	3.67
16	Female	5.25	5.5	5.45	4.33
17	Female	2.95	2.9	2.95	4
18	Female	5.1	5.4	5.95	5
19	Female	1.5	1.6	3	3.67
20	Female	1.55	1.9	3.55	3.67
21	Female	5.25	5.5	5.45	4.33
22	Female	4.55	5	4.7	3.67
23	Female	3.85	3.45	4.4	4
24	Female	2.05	2.15	2.35	5
25	Female	2.2	2.8	4.2	4.67
26	Female	2.5	2.8	5.2	4.67
27	Female	3.55	2.85	3.7	4.33
28	Female	2.05	2.15	2.35	4.33
29	Female	2.05	2.4	2.65	5
30	Female	2.8	2.7	3.15	4.33
31	Female	3.05	2.55	3.25	4.67
32	Female	2.95	2.9	2.95	4
33	Female	3.6	3.85	4	3
34	Female	1.55	1.9	3.55	3.67
35	Female	4.05	3.9	3.8	4.67
36	Female	3.55	3.3	3.3	4.33
37	Female	3.25	2.95	3.65	4.33
38	Female	4.55	5	4.7	3.67
39	Female	2.8	2.75	2.9	4.67
40	Female	3.1	3.05	3.15	5
41	Female	3.85	3.45	4.4	4
42	Female	4.25	3.9	4.2	3.67
43	Female	4.05	3.8	3.7	5
44	Female	3.15	2.8	3.15	5
45	Female	3.55	3.35	4.3	5
46	Female	2.2	2.8	4.2	4.67
47	Female	3.6	3.4	3.4	4.67
48	Female	3.35	3.6	4.4	4.67
49	Female	3.25	3.5	3.95	4.33
50	Female	3.9	4.3	5.5	4.67
51	Female	2.95	3.15	3.6	4
52	Female	2.8	2.7	3.15	4.33
53	Female	3.45	3.65	3.55	5
54	Female	4.2	4.8	3.55	4.67
55	Female	3.3	3	3.55	4.67
56	Female	2.5	2.8	5.2	4.67
57	Female	3.1	3.05	3.25	5
58	Female	3.3	3.25	3.6	3.33
59	Female	3.55	2.85	3.7	4.33
60	Female	2.05	2.4	2.65	5
		3.2775	3.28083	3.75167	4.395

## Sheet: Chart
		Std. Error	Std. Deviation
Covered	3.2775	0.12998	1.00686
Partially Covered	3.28083	0.1305	1.01084
Uncovered	3.75167	0.12852	0.9955
	Fully Covered	Partially Covered	Uncovered
Mean Rating	3.2775	3.28083	3.75167
Std. Error	0.12998	0.1305	0.12852
